# Supplementary material for: A Hybrid Model for Predicting the Prevalence of Schistosomiasis in Humans of Qianjiang City, China
Source: PLoS One. 2014 Aug 13;9(8):e104875. doi: 10.1371/journal.pone.0104875 (PMC4131990; doi:10.1371/journal.pone.0104875)
Supplement: Table S1 — The original data of the study area. (XLS) [file pone.0104875.s001.xls]

## Sheet: Sheet1
Prevalence of schistosomiasis in Qianjang City (1956-2012)
Year	Number of examined residents		Number of positive results		Prevalence of infection
	A	B	a	b
	serum examination	stool examination	serum examination	stool examination
1956		155287		38834	25.0079
1957		117091		13402	11.4458
1958		147514		25194	17.0791
1959		139533		20622	14.7793
1960		138935		9889	7.11772
1961		152689		11522	7.54606
1962		160562		13532	8.4279
1963		137594		8731	6.34548
1964		148996		21670	14.544
1965		166600		15571	9.34634
1966		182458		21013	11.5166
1967		183114		21599	11.7954
1968		159908		14033	8.77567
1969		184101		19788	10.7484
1970		237573		28535	12.011
1971		289638		22723	7.84531
1972		244504		23136	9.46242
1973		265412		28340	10.6777
1974		286997		31605	11.0123
1975		316296		27639	8.73833
1976		414797		40132	9.67509
1977		350361		25425	7.2568
1978		322830		16561	5.12994
1979		292119		19276	6.59868
1983		292762		18108	6.18523
1984		241558		24184	10.0117
1985		210596		22132	10.5092
1986		244118		29841	12.224
1987		294431		28471.5	9.67
1988		276316		27852.7	10.08
1989		265665		30153	11.35
1990		280503		28779.6	10.26
1991		237501		28311	11.9204
1992		256078		22901	8.94298
1993		243880		20120	8.24996
1994		244427		14736	6.02879
1995		221638		12309	5.55365
1996		223331		10420	4.66572
1997		181307		9356	5.16031
1998		203767		8063	3.95697
1999		215178		7285	3.38557
2000		228771		5259	2.29881
2001		190875		6509	3.41009
2002		140914		6303	4.47294
2003		129649		6238	4.81145
2004	85856	14764	7702	704	4.76836
2005	94850	13320	12853	893	6.7042
2006	93657	13649	10649	786	5.75866
2007	249868	36182	40157	8561	3.80262
2008	223902	27502	30096	5003	2.44521
2009	158365	16499	17687	2526	1.7099
2010	164726	15823	17187	2206	1.45464
2011	165640	14108	15112	1458	0.942863
2012	159901	11013	11807	1046	0.701317
*Prevalenve=b/B*100 (1956-2006); Prevalenve=a/A*b/B*100 (2007-2012).
